# Supplementary material for: Disposable Voltammetric Sensor Modified with Block Copolymer-Dispersed Graphene for Simultaneous Determination of Dopamine and Ascorbic Acid in Ex Vivo Mouse Brain Tissue
Source: Biosensors (Basel). 2021 Oct 1;11(10):368. doi: 10.3390/bios11100368 (PMC8534151; doi:10.3390/bios11100368)
Supplement: Supplementary file 1 [file biosensors-11-00368-s001.zip]

Archive with 1 entries (1 files):
- biosensors-1393138-supplementary.pdf
